# Supplementary material for: Prostaglandins limit nuclear actin to control nucleolar function during oogenesis
Source: Front Cell Dev Biol. 2023 Feb 17;11:1072456. doi: 10.3389/fcell.2023.1072456 (PMC9981675; doi:10.3389/fcell.2023.1072456)
Supplement: Supplementary file 1 [file DataSheet3.XLSX]

## Sheet: Figure 1
Fig 1 G Nucleolar morphology										Fig. 1 J	yw	pxt f01000			Statistics
										Click-it normalized to average yw intensity	1.29783	2.14156			Table Analyzed	Data 1
	normal	mild	severe	n=							1.08426	1.63459
yw	34	2	0	36							0.577021	2.77236			Column C	pxt f01000
Pxt EY	4	1	15	20							0.703204	3.38782			vs.	vs.
Pxt f0	1	4	31	36							0.42873	4.11503			Column A	yw
											0.565675	3.09754
											0.599456	2.58927			Unpaired t test
Statistics											0.577922	1.93602			P value	<0.0001
yw vs pxt ey											0.504232	2.35983			P value summary	****
P value and statistical significance											0.772818	3.30918			Significantly different (P < 0.05)?	Yes
Test	Chi-square										0.724017	2.3257			One- or two-tailed P value?	Two-tailed
Chi-square, df	37.51, 2										0.664951	2.59542			t, df	t=8.639, df=103
P value	<0.0001										1.96125	0.963765
P value summary	****										1.34133	0.701238			How big is the difference?
One- or two-sided	NA										1.45101	0.932249			Mean of column A	1
Statistically significant (P < 0.05)?	Yes										0.957971	3.09632			Mean of column C	2.047
											1.08586	2.84517			Difference between means (C - A) ± SEM	1.047 ± 0.1211
yw vs pxt f											1.1349	3.30444			95% confidence interval	0.8063 to 1.287
P value and statistical significance											1.27678	2.73043			R squared (eta squared)	0.4202
Test	Chi-square										0.878565	3.11548
Chi-square, df	62.78, 2										0.682399	2.13843			F test to compare variances
P value	<0.0001										1.04421	2.34924			F, DFn, Dfd	7.313, 56, 47
P value summary	****										0.913977	2.32104			P value	<0.0001
One- or two-sided	NA										1.10079	2.20126			P value summary	****
Statistically significant (P < 0.05)?	Yes										1.08537	2.05668			Significantly different (P < 0.05)?	Yes
pxt ey vs pxt f											0.939716	1.79832
P value and statistical significance											1.016	1.68996			Data analyzed
Test	Chi-square										1.05843	1.33122			Sample size, column A	48
Chi-square, df	5.002, 2										1.15769	0.888306			Sample size, column C	57
P value	0.082										0.823635	0.89476
P value summary	ns										1.418	1.38361
One- or two-sided	NA										1.18184	1.28129
Statistically significant (P < 0.05)?	No										1.31736	1.54369
											1.08833	1.36962
											1.08616	1.78591
											0.889413	1.17242
											1.1723	1.54105
											1.35924	1.98214
											1.34645	1.619
											0.872479	2.49834
											0.933013	2.63916
											0.84093	2.81448
											0.938403	2.28472
											1.14028	3.35666
											0.811097	1.70925
											1.20412	1.9838
											1.13133	1.77009
											0.859236	1.8951
												1.93475
												1.44306
												1.37842
												2.10589
												3.19402
												1.30008
												0.760665
												1.45329
												0.827515

## Sheet: Figure 4
Figure 4C											Figure 4F
Dnase1 Nuc/cyto fluor intensity	yw	pxt-/-			Table Analyzed	Data 1					pxt mutants combined	Stage	Genotype	haze	Nucleolar	% nucleolar	n= (#follicles)				haze	nucleolar					wildtype S5/6	wildtype S7/8	wildtype S9	pxt f0/f0 S5/6	pxt f0/f0 S7/8	pxt f0/f0 S9	pxt EY/EY S5/6	pxt EY/EY S7/8	pxt EY/EY S7/8
	0.587537	0.71785										S5/6	wt	581	139	19.3056	48			wildtype S5/6	581	139		Pearson's Chi-squared test		wildtype S5/6		1.29316e-11	1.85067e-06	6.83154e-05	0.930576	1	2.28594e-27	3.88461e-26	0.557081
	0.603676	0.7564			Column B	Data Set-B							pxt-/-	586	374	38.9583	64			wildtype S7/8	696	54		X-squared = 499.86		wildtype S7/8			0.592493	7.44139e-25	4.62382e-09	1.60488e-06	1.96774e-63	1.65988e-63	1.3649e-07
	0.58876	0.816454			vs.	vs.						S7/8	wt	696	54	7.2	50			wildtype S9	184	11		df = 8		wildtype S9				1.03998e-12	9.27414e-06	4.77107e-05	8.88188e-31	1.80541e-29	9.02765e-06
	0.636012	0.779744			Column A	Data Set-A							pxt-/-	647	343	34.6465	66			pxt f0/f0 S5/6	371	154		p-value < 2.2e-16		pxt f0/f0 S5/6					0.000251597	0.00493959	5.79183e-11	1.34513e-09	0.0493947
	0.71129	0.733133										S9	wt	184	11	5.64103	13			pxt f0/f0 S7/8	365	85				pxt f0/f0 S7/8						1	9.33987e-23	2.31641e-21	0.541699
	0.625264	0.776788			Unpaired t test with Welch's correction								pxt-/-	335	85	20.2381	28			pxt f0/f0 S9	182	43				pxt f0/f0 S9							4.9104e-15	1.24075e-13	0.594745
	0.643868	0.737502			P value	<0.0001														pxt EY/EY S5/6	215	220				pxt EY/EY S5/6								0.49963	8.59273e-12
	0.760733	0.693644			P value summary	****														pxt EY/EY S7/8	282	258				pxt EY/EY S7/8									1.54951e-10
	0.670542	0.660219			Significantly different (P < 0.05)?	Yes														pxt EY/EY S7/8	153	42				pxt EY/EY S7/8
	0.615679	0.699897			One- or two-tailed P value?	Two-tailed
	0.632303	0.697273			Welch-corrected t, df	t=4.703, df=211.0
	0.656642	0.707794
	0.591105	0.743153			How big is the difference?
	0.608334	0.681488			Mean of column A	0.6905
	0.595388	0.675007			Mean of column B	0.7295
	0.606144	0.636447			Difference between means (B - A) ± SEM	0.03907 ± 0.008307
	0.606028	0.698752			95% confidence interval	0.02269 to 0.05544
	0.680998	0.689546			R squared (eta squared)	0.0949
	0.668651	0.69192
	0.595007	0.684835			F test to compare variances
	0.732506	0.773664			F, DFn, Dfd	1.189, 121, 95
	0.585067	0.701429			P value	0.3789
	0.649669	0.716718			P value summary	ns
	0.665197	0.685076			Significantly different (P < 0.05)?	No
	0.651278	0.643302
	0.625015	0.719229			Data analyzed
	0.605022	0.584934			Sample size, column A	96
	0.688932	0.717184			Sample size, column B	122
	0.623695	0.673473
	0.696543	0.796621
	0.672212	0.763712
	0.719719	0.698797
	0.694896	0.735093
	0.706368	0.837703
	0.736915	0.789951
	0.758762	0.730385
	0.549641	0.805376
	0.672854	0.717263
	0.649147	0.696879
	0.69125	0.775685
	0.659971	0.715883
	0.682286	0.688406
	0.642389	0.835137
	0.66008	0.865426
	0.614011	0.731599
	0.684892	0.73486
	0.696817	0.745485
	0.73756	0.852167
	0.707628	0.798918
	0.71399	0.832071
	0.726463	0.712308
	0.714163	0.64008
	0.717489	0.710606
	0.852835	0.722737
	0.776663	0.67481
	0.750819	0.698648
	0.779655	0.726136
	0.719011	0.688248
	0.690476	0.697259
	0.704636	0.673258
	0.746083	1.018
	0.740082	0.728397
	0.780253	0.776929
	0.760975	0.75408
	0.727008	0.823684
	0.663684	0.782738
	0.630275	0.783697
	0.69781	0.772787
	0.714416	0.800466
	0.724301	0.787181
	0.757454	0.876607
	0.742068	0.721962
	0.770779	0.723365
	0.821885	0.672908
	0.772683	0.806696
	0.724121	0.851313
	0.768087	0.761323
	0.67716	0.699343
	0.707421	0.721393
	0.712394	0.70509
	0.705118	0.742082
	0.673318	0.713468
	0.72254	0.617321
	0.752965	0.628077
	0.720328	0.603311
	0.743268	0.658999
	0.666162	0.690306
	0.726486	0.676646
	0.736185	0.660576
	0.747037	0.676819
	0.653235	0.697961
	0.703671	0.811599
	0.768507	0.67742
	0.696998	0.678037
	0.667044	0.647466
	0.671812	0.721512
		0.654675
		0.70421
		0.807887
		0.854594
		0.731499
		0.765477
		0.734968
		0.726885
		0.800689
		0.760773
		0.729986
		0.741047
		0.785739
		0.705936
		0.713449
		0.755919
		0.6725
		0.65093
		0.691772
		0.748118
		0.663424
		0.656875
		0.777323
		0.731835
		0.673206
		0.70858

## Sheet: Figure 5
Figure 5E-F																Statistics
		Nurse cells					follicle cells									Nurse cell										Follicle cell
		-	+/-	+	++	+++	-	+/-	+	++	+++	n					wt <S5	wt S5/6	wt S7/8	wt S9/10	pxt <S5	pxt S5/6	pxt S7/8	pxt S9/10			wt <S5	wt S5/6	wt S7/8	wt S9/10	pxt <S5	pxt S5/6	pxt S7/8	pxt S9/10
wt	<S5	2	15	1	0	0	16	2	0	0	0	18				wt <S5		7.200670e-07	8.815296e-09	9.621684e-11	1.59688e-08					wt <S5		1.099875e-01	3.051323e-03	1.924337e-10	1.605727e-09
	S5/6	0	1	14	1	0	10	6	0	0	0	16				wt S5/6			4.855930e-03	2.096961e-09		0.0003135				wt S5/6			3.353453e-02	4.659914e-10		2.16329e-05
	S7/8	0	0	7	9	1	6	4	6	1	0	17				wt S7/8				6.893347e-05			0.064079			wt S7/8				2.671749e-06			0.0601701
	S9/10	0	0	0	8	13	0	0	3	8	10	21				wt S9/10								0.0355707		wt S9/10								0.655037
pxt-/-	<S5	0	3	17	9	0	1	15	13	0	0	29				pxt <S5						4.794727e-02	5.419988e-05	1.831545e-11		pxt <S5						5.519894e-01	1.427289e-02	2.656988e-11
	S5/6	0	1	8	16	1	2	10	14	0	0	26				pxt S5/6							.460726e-02	2.303336e-08		pxt S5/6							4.287034e-02	1.292058e-10
	S7/8	0	0	3	16	6	1	6	11	6	1	25				pxt S7/8								1.489093e-04		pxt S7/8								3.272051e-05
	S9/10	0	0	1	6	25	1	2	2	10	17	32				pxt S9/10										pxt S9/10
Figure 5K								Statistics
		no	small	obvious				Stage	Comparison	p-value (Pearson's Chi-square)	adj p-value (fdr)
wt	S7/8	26	1	0				S7/8	yw vs pxt	2.043e-08	0
	S9	4	10	1				S9	yw vs pxt	7.708e-06	0
	S10	0	4	13				S10	yw vs pxt	N/A	0.036
pxt	S7/8	4	13	9
	S9	1	5	26				yw across all stages		p=3.15E-13	adj p-value (fdr)
	S10	0	0	20					S7/8 vs S9		0
									S7/8 vs S10		0
									S9 vs S10		0.0001
								pxt across all stages		p=2.652e-05	adj p-value (fdr)
									S7/8 vs S9		0.0013
									S7/8 vs S10		0
									S9 vs S10		0.1431

## Sheet: Figure 6
Figure 6D and E													Figure 6F	click it EU intensity normalized as indicated
Image #:	Genotype:	Nucleolar Defect:	Actin Defect:										(norm to yw/NLS-Act2)			(norm to yw/NLS-Act3)
2	yw x osk2	normal	None		Actin Defect Categories:								osk2/+	NLS-Actin 5C Chr 2/+	osk2/Actin 5C Chr 2	osk2/+	NLS Actin 5C Chr 3/+	osk2/+; NLS-Actin 5C Chr 3/+
42	yw x osk2	mild	none		None: no actin structures, light background may be present								0.0053739	1.5026	0.0815135	0.0028269	0.567603	1.24246
43	yw x osk2	normal	mild		Mild: nuclear haze present								0.0462803	1.64424	0.0792521	0.0243454	0.455563	1.16969
45	yw x osk2	normal	none		Moderate: actin networking present								0.0737174	1.15823	0.0633832	0.0387785	0.432516	0.806585
46	yw x osk2	mild	mild		Severe: actin rods present								2.02832	0.673629	1.68497	1.06699	1.58671	1.4791
63	yw x osk2	normal	none										1.73707	1.08785	1.90078	0.913775	1.09961	1.4525
68	yw x osk2	mild	none		Nucleolar Defect Categories:								1.75083	0.399773	1.76595	0.921013	1.05316	1.08342
69	yw x osk2	normal	none		Normal: 0-1 abnormal nucleoli								2.03623	0.101814	2.99704	1.07114	1.33567	1.68652
72	yw x osk2	normal	mild		Mild: 2-4 abnormal nucleoli								1.92389	0.0435047	2.50904	1.01205	1.36747	1.58018
74	yw x osk2	mild	none		Severe: 5 or more abnormal nucleoli								1.85129	0.0604934	2.69752	0.973858	1.15383	1.41746
81	yw x osk2	normal	none										0.515638	1.38298	1.00782	0.271248	0.659367	1.7518
96	yw x osk2	mild	mild										0.603209	1.03897	0.883566	0.317313	0.560288	1.76707
105	yw x osk2	severe	mild										0.584856	1.10904	0.552205	0.307659	0.526086	1.68229
106	yw x osk2	mild	none										0.0738782	0.341242	2.05033	0.0388631	1.24138	1.50897
11	osk2 x yw	severe	mild										0.16568	0.335906	2.53384	0.0871548	0.511557	1.53551
28	osk2 x yw	normal	none										0.236131	0.392107	2.04202	0.124215	0.911254	1.15333
29	osk2 x yw	normal	mild										1.76725	2.6584	1.02749	0.929651	1.55929	1.96781
33	osk2 x yw	normal	mild										1.27862	2.20721	0.935672	0.672607	1.35276	1.81151
37	osk2 x yw	mild	none										1.29622	1.86201	1.15771	0.681866	1.62588	2.12711
48	osk2 x yw	mild	none										0.852741	0.623778	1.91659	0.448578	0.9693	1.04752
52	osk2 x yw	severe	mild										0.848785	0.245778	1.9664	0.446497	0.979117	0.798828
55	osk2 x yw	normal	mild										0.755657	0.301237	1.49154	0.397508	1.14494	1.18144
62	osk2 x yw	normal	mild										0.439331	1.36597	0.646828	0.216068	1.28001	1.33916
92	osk2 x yw	normal	mild										0.385566	1.37958	0.634207	0.189625	1.47237	1.13339
98	osk2 x yw	mild	none										0.248986	1.19151	0.273019	0.122454	1.31975	1.31083
14	yw x NLS-Act 5C II	normal	None										1.38317	0.885325	1.2487	0.680259	0.806558	1.08221
15	yw x NLS-Act 5C II	mild	Mild										1.19995	0.859499	1.01624	0.590151	0.931159	1.1629
16	yw x NLS-Act 5C II	mild	mild										0.755216	0.729728	0.784862	0.371423	0.709269	1.10425
17	yw x NLS-Act 5C II	severe	none										0.597991	1.19742	1.26821	0.294098	0.671745	1.04207
19	yw x NLS-Act 5C II	severe	none										0.534507	1.31817	1.15976	0.262877	0.76008	0.914775
21	yw x NLS-Act 5C II	normal	none										0.610081	0.923587	1.14051	0.300044	0.599624	0.832239
35	yw x NLS-Act 5C II	mild	none										1.07012	1.05443	1.56703	0.526298	0.612375	1.19586
49	yw x NLS-Act 5C II	normal	mild										0.909424	0.790455	1.38602	0.447265	0.604858	0.815444
50	yw x NLS-Act 5C II	normal	none										0.664836	0.624661	1.45695	0.326974	0.797247	1.04152
70	yw x NLS-Act 5C II	mild	none										0.600561	1.6455	2.1144	0.295363	1.00413	0.644705
75	yw x NLS-Act 5C II	mild	none										0.506648	1.71938	2.27417	0.249175	0.909688	0.637351
94	yw x NLS-Act 5C II	normal	mild										0.343305	1.14399	1.56057	0.168841	0.922547	0.483463
95	yw x NLS-Act 5C II	severe	mild										1.43648	0.567255	0.896545	0.706476	1.65305	1.57547
97	yw x NLS-Act 5C II	normal	none										1.45917	0.37288	1.02085	0.717636	1.42678	1.59843
107	yw x NLS-Act 5C II	severe	mild										1.34664	0.492186	0.835886	0.662291	1.42541	1.42431
5	osk2 x NLS-Act 5C II	severe	Moderate										1.13144	0.838274	0.862596	0.556452	0.648891	1.13276
6	osk2 x NLS-Act 5C II	mild	moderate										1.01239	0.983109	0.973209	0.497906	0.707459	1.22841
8	osk2 x NLS-Act 5C II	severe	moderate										1.06268	0.869964	1.16602	0.522639	0.610149	1.02114
9	osk2 x NLS-Act 5C II	severe	moderate										1.46294	0.913765	0.805233	0.719491	1.15537	1.35465
12	osk2 x NLS-Act 5C II	normal	Severe										1.32557	0.914092	0.773697	0.651928	0.951318	1.68919
22	osk2 x NLS-Act 5C II	normal	moderate										1.33343	0.84742	0.608009	0.655796	0.952127	1.46683
26	osk2 x NLS-Act 5C II	mild	mild										1.17263	1.83283	0.947579	0.57671	1.17526	1.4603
32	osk2 x NLS-Act 5C II	mild	severe										0.879852	1.48131	1.0083	0.432721	1.17647	1.45573
34	osk2 x NLS-Act 5C II	mild	mild										0.840767	1.73291	0.737172	0.413498	1.06384	1.54987
53	osk2 x NLS-Act 5C II	normal	mild										0.850879	1.22048	1.14431	1.21559	0	2.13418
56	osk2 x NLS-Act 5C II	normal	moderate										0.677896	0.919652	1.04214	1.05974	0	2.12097
57	osk2 x NLS-Act 5C II	severe	severe										0.609393	1.22359	0.611445	0.60611	0	1.84717
61	osk2 x NLS-Act 5C II	severe	moderate										0.405594	0.79045	1.60349	0.839785	1.72486	1.56548
65	osk2 x NLS-Act 5C II	normal	mild										0.429306	0.923338	1.57571	0.662606	1.74546	1.29431
66	osk2 x NLS-Act 5C II	normal	mild										0.339369	1.07651	1.47244	0.733399	1.83383	1.36885
67	osk2 x NLS-Act 5C II	severe	severe										0.0722231			0.795802	1.60975	2.39415
71	osk2 x NLS-Act 5C II	normal	mild										0.0542732			0.642334	1.65139	2.34404
79	osk2 x NLS-Act 5C II	normal	moderate										0.025601			0.557636	0.99383	2.56391
85	osk2 x NLS-Act 5C II	severe	moderate										0.117836			0.745982		2.44113
89	osk2 x NLS-Act 5C II	normal	mild										0.0808017			0.578063		2.23651
91	osk2 x NLS-Act 5C II	severe	moderate										0.0730256			0.556846		2.31492
100	osk2 x NLS-Act 5C II	mild	Severe										0.566413			0.613249		1.51277
109	osk2 x NLS-Act 5C II	severe	severe										0.513967			0.576816		1.35568
7	yw x NLS-Act 5C III	normal	mild										0.399654			0.411808		1.62861
10	yw x NLS-Act 5C III	normal	mild										0.0736793			0.636596
25	yw x NLS-Act 5C III	mild	none										0.105879			0.510916
38	yw x NLS-Act 5C III	normal	none										0.068508			0.524602
39	yw x NLS-Act 5C III	severe	mild										0
40	yw x NLS-Act 5C III	normal	mild										0
41	yw x NLS-Act 5C III	normal	none										0
76	yw x NLS-Act 5C III	normal	mild										0.0988814
82	yw x NLS-Act 5C III	mild	mild										0.120022
83	yw x NLS-Act 5C III	normal	none										0.0534127
87	yw x NLS-Act 5C III	normal	none
88	yw x NLS-Act 5C III	severe	none
99	yw x NLS-Act 5C III	normal	mild
101	yw x NLS-Act 5C III	mild	mild
102	yw x NLS-Act 5C III	normal	mild
104	yw x NLS-Act 5C III	normal	mild
1	osk2 x NLS-Act 5C III	normal	Severe
4	osk2 x NLS-Act 5C III	mild	Severe
13	osk2 x NLS-Act 5C III	mild	Moderate
18	osk2 x NLS-Act 5C III	severe	moderate
20	osk2 x NLS-Act 5C III	severe	moderate
24	osk2 x NLS-Act 5C III	mild	moderate
27	osk2 x NLS-Act 5C III	mild	moderate
30	osk2 x NLS-Act 5C III	severe	moderate
36	osk2 x NLS-Act 5C III	mild	mild
47	osk2 x NLS-Act 5C III	normal	mild
51	osk2 x NLS-Act 5C III	normal	mild
54	osk2 x NLS-Act 5C III	normal	moderate
58	osk2 x NLS-Act 5C III	normal	mild
60	osk2 x NLS-Act 5C III	normal	moderate
64	osk2 x NLS-Act 5C III	normal	moderate
77	osk2 x NLS-Act 5C III	severe	moderate
80	osk2 x NLS-Act 5C III	mild	moderate
84	osk2 x NLS-Act 5C III	severe	moderate
86	osk2 x NLS-Act 5C III	mild	moderate
90	osk2 x NLS-Act 5C III	severe	severe
93	osk2 x NLS-Act 5C III	normal	moderate
103	osk2 x NLS-Act 5C III	severe	Severe

## Sheet: Figure 7
Figure 7E									Figure 7F								Statistics
									click it EU intensity	ebo f/+	pxt EY/+	ebo f/+; pxt EY/+	pxt f/+	ebo f/+; pxt f/+
Combined	exp6 f/+	pxt EY/+	exp 6 f0/+; pxt EY/+	pxt f/+	exp6 f/+; pxt f/+		yw			1.49653	0.542563	2.14512	0.64353	0.803176				ebo f/+; pxt EY/+	ebo f/+; pxt EY/+	ebo f/+; pxt f/+
mild	21	25	32	29	26		32			1.25815	0.511079	2.10111	0.656832	0.488707				vs.	vs.	vs.
moderate	6	10	5	3	5		4			1.83847	0.446469	1.40113	0.600317	0.47064				ebo f/+	pxt EY/+	ebo f/+
severe	3	2	3	0	4		2			1.2852	1.07565	1.02189	1.07252	0.33593
Total	30	37	40	32	35		38			1.10642	0.972802	1.04111	1.06209	0.314244			Unpaired t test
										1.35976	0.83107	1.00228	1.22568	0.244208			P value	<0.0001	<0.0001	0.003
										1.21008	0.659907	2.34342	1.34825	1.61197			P value summary	****	****	**
										1.39359	0.649897	2.30024	1.07238	2.13329			Significantly different (P < 0.05)?	Yes	Yes	Yes
Statistics										1.24326	0.528715	2.03029	1.24403	1.74648			One- or two-tailed P value?	Two-tailed	Two-tailed	Two-tailed
exp6/+ vs pxt EY/+										0.94783	0.8638	0.456894	0.379668	1.70505			t, df	t=8.313, df=178	t=5.560, df=178	t=3.005, df=175
P value and statistical significance										0.813608	0.542374	0.532161	0.56594	1.55662
Test	Chi-square									0.653969	0.691923	0.326745	0.326314	1.17557			How big is the difference?
Chi-square, df	0.8255, 2									0.213838	1.177	0.989718	1.07352	0.535082			Mean of column B	1	1.212	1
P value	0.6618									0.263979	1.33878	0.994817	1.12196	0.526857			Mean of column E	1.796	1.796	1.269
P value summary	ns									0.167506	1.11698	0.946642	1.17538	0.409907			Difference between means (E - B) ± SEM	0.7956 ± 0.09571	0.5833 ± 0.1049	0.2687 ± 0.08943
One- or two-sided	NA									1.16433	0.291879	0.868353	0.884307	0.597424			95% confidence interval	0.6068 to 0.9845	0.3762 to 0.7903	0.09222 to 0.4452
Statistically significant (P < 0.05)?	No									1.27216	0.286955	0.762615	0.796788	0.583044			R squared (eta squared)	0.2797	0.148	0.04906
										1.15909	0.302617	0.605409	0.79281	0.389656
exp6/+ vs pxt f/+										1.00583	1.25829	0.894848	0.656053	1.77676			F test to compare variances
P value and statistical significance										0.802972	1.23477	0.851685	0.59532	1.45713			F, DFn, Dfd	2.754, 89, 89	1.568, 89, 89	2.243, 86, 89
Test	Chi-square									0.844517	1.08084	0.887432	0.615571	1.41631			P value	<0.0001	0.0351	0.0002
Chi-square, df	5.221, 2									0.503503	1.01725	1.68069	0.499925	0.580612			P value summary	****	*	***
P value	0.0735									0.576452	1.18805	1.44273	0.43611	0.710375			Significantly different (P < 0.05)?	Yes	Yes	Yes
P value summary	ns									0.551625	1.20084	1.24204	0.524737	0.870036
One- or two-sided	NA									1.0014	0.966982	1.19306	0.472134	2.40447
Statistically significant (P < 0.05)?	No									0.784644	0.963194	0.774962	0.407233	2.18828
										0.969539	0.929771	0.440562	0.298953	2.40652
exp6/+ vs exp6/+;pxt EY/+										1.4825	0.702253	1.17444	1.15226	0.782443
P value and statistical significance										1.30341	0.549986	1.26328	1.18317	0.580167
Test	Chi-square									1.32585	0.486893	1.08343	1.18054	0.633587
Chi-square, df	0.9651, 2									0.724614	1.45684	1.35281	0.663674	0.783203
P value	0.6172									0.361442	1.75821	1.58317	0.727273	0.865664
P value summary	ns									0.322848	1.53729	1.53629	0.607842	0.796506
One- or two-sided	NA									1.0937	0.874404	1.83727	0.70498	0.895185
Statistically significant (P < 0.05)?	No									1.16355	0.718963	1.98096	0.60859	0.860112
										0.972721	0.697139	1.7799	0.442626	1.41245
exp6/+ vs exp6/+;pxt f/+										0.447793	0.5563	1.69516	0.936695	2.85728
P value and statistical significance										0.398412	0.45129	1.28749	0.805994	3.64367
Test	Chi-square									0.330795	0.613485	1.10835	0.795659	2.68311
Chi-square, df	0.3833, 2									1.01246	2.14091	1.85787	1.1917	1.13749
P value	0.8256									1.13628	1.70627	1.89534	1.66151	1.07525
P value summary	ns									0.691942	1.83707	1.67043	1.27975	0.992588
One- or two-sided	NA									1.35843	1.24607	1.55839	1.38406	1.07571
Statistically significant (P < 0.05)?	No									1.15014	1.51199	1.35566	1.24265	1.32897
										1.20717	1.22799	1.34245	1.10557	0.878324
pxt EY/+ vs exp6/+;pxt EY/+										1.49174	0.719016	1.19104	1.31546	2.34915
P value and statistical significance										1.5529	0.7123	1.53493	1.26377	2.28997
Test	Chi-square									1.47971	0.73602	1.17193	1.28055	2.11716
Chi-square, df	2.613, 2									1.35859	0.906139	1.22459	2.25192	2.0871
P value	0.2707									1.0617	0.911464	1.36695	1.96159	2.2209
P value summary	ns									1.03726	0.788075	1.35223	2.2292	1.75415
One- or two-sided	NA									0.929043	1.36397	2.24352	0.814613	0.73463
Statistically significant (P < 0.05)?	No									0.92908	1.81007	2.52372	0.894619	0.487195
										0.470742	1.43932	2.12397	0.874759	0.58076
pxt f/+ vs exp6/+;pxt f/+										0.498851	1.79956	1.6481	1.44666	0.945956
P value and statistical significance										0.55	1.45911	1.67322	1.36692	0.993774
Test	Chi-square									0.501427	1.39619	1.80659	1.34092	1.05149
Chi-square, df	4.538, 2									2.16509	1.04689	3.9899	1.50844	1.57886
P value	0.1034									1.82414	0.731843	3.60805	1.29309	1.41552
P value summary	ns									1.77742	0.786987	3.30369	1.38955	1.33984
One- or two-sided	NA									0.80325	0.504883	2.59358	1.38677	2.43046
Statistically significant (P < 0.05)?	No									0.835944	0.462979	2.55901	1.24014	1.78015
exp6/+; pxt EY/+ vs exp6/+;pxt f/+										0.719938	0.440622	2.65738	1.11358	2.01806
P value and statistical significance										1.81686	1.39077	2.21615	1.40032	1.45731
Test	Chi-square									1.34683	1.47273	2.17876	1.32961	1.26737
Chi-square, df	0.4321, 2									1.30505	1.16616	1.8998	1.18239	1.1754
P value	0.8057									1.93955	2.28873	3.01358	1.3228	1.54564
P value summary	ns									1.85902	2.03723	2.70982	1.19867	1.54694
One- or two-sided	NA									2.00642	1.99985	2.56319	1.04117	1.83972
Statistically significant (P < 0.05)?	No									1.87789	1.17184	2.94257	1.87398	0.294685
										1.99002	1.09512	2.83363	1.61789	0.299059
										1.33478	1.15428	2.88912	1.36757	0.258202
										0.467888	1.32849	1.87652	0.541275	1.89827
										0.491389	1.231	2.22607	0.460351	1.47759
										0.663426	1.30556	2.07955	0.455697	1.50771
										0.700194	1.21736	3.00987	1.34151	1.33241
										0.466337	1.213	2.66974	1.0972	1.20738
										0.521509	1.29071	2.93205	1.17365	0.991732
										0.75054	2.02237	2.91207	1.14478	0.595732
										0.809808	1.42064	2.97388	1.50073	0.519634
										0.848369	1.44015	3.15608	0.999796	0.530921
										0.801088	2.94626	1.6362	1.60975	1.88655
										0.667236	2.91672	1.50373	1.51936	1.74936
										0.625648	2.18434	1.42668	1.57925	2.16004
										1.03432	2.58204	2.00838	1.57535	1.75139
										0.619692	2.1456	1.867	1.61971	0.984186
										0.538723	1.72964	1.7615	1.48465	1.20574
										0.79529	2.57708	2.19963	1.29745
										0.733402	2.64087	2.44982	1.06976
										0.629578	2.38579	2.45774	1.1007

## Sheet: Sfig 3
yw EU intensity
Follicle	anterior	posterior
1	535.088	638.707
1	479.823	465.381
1	575.932	478.768
1	767.299	639.694
1	583.585	633.381
1	855.925	968.551
1	826.361	737.306
1	679.197	604.408
1	642.245	643.184
1	600.429	622.047
1	344.442	406.823
1	286.646	243.789
1	329.748	305.109
1	373.32	279.878
statistics
Column B	posterior
vs.	vs.
Column A	anterior
Unpaired t test
P value	0.8349
P value summary	ns
Significantly different (P < 0.05)?	No
One- or two-tailed P value?	Two-tailed
t, df	t=0.2106, df=26
How big is the difference?
Mean of column A	562.9
Mean of column B	547.6
Difference between means (B - A) ± SEM	-15.22 ± 72.26
95% confidence interval	-163.7 to 133.3
R squared (eta squared)	0.001703
F test to compare variances
F, DFn, Dfd	1.155, 13, 13
P value	0.7987
P value summary	ns
Significantly different (P < 0.05)?	No
Data analyzed
Sample size, column A	14
Sample size, column B	14

## Sheet: SFig 6
SFig. 6					Statistics:
Click-it normalized to average yw intensity	yw	exp6-/-
	0.57798	3.21629
	0.640942	3.02261			Column B	exp6-/-
	0.59336	2.99786			vs.	vs.
	2.0151	2.28992			Column A	yw
	2.14754	2.50635
	1.58947	2.32744			Unpaired t test
	1.23518	4.29307			P value	<0.0001
	1.02449	4.18638			P value summary	****
	1.14581	3.45071			Significantly different (P < 0.05)?	Yes
	1.12049	1.11238			One- or two-tailed P value?	Two-tailed
	0.997646	1.74728			t, df	t=7.342, df=193
	0.889551	1.55947
	1.20456	2.63508			How big is the difference?
	1.26042	2.89653			Mean of column A	1
	0.778751	3.41668			Mean of column B	1.793
	0.630428	2.33585			Difference between means (B - A) ± SEM	0.7927 ± 0.1080
	0.646339	2.61342			95% confidence interval	0.5797 to 1.006
	0.643989	2.34625			R squared (eta squared)	0.2183
	0.876127	2.20733
	0.738553	2.31508			F test to compare variances
	0.929348	2.1488			F, DFn, Dfd	5.783, 101, 92
	1.31427	1.20028			P value	<0.0001
	1.42495	1.19817			P value summary	****
	1.24186	1.16387			Significantly different (P < 0.05)?	Yes
	0.741039	1.98632
	0.68615	1.88234
	0.597635	1.88549
	1.30589	2.26526
	1.05244	2.21572
	1.16982	2.2494
	0.897215	3.36012
	0.462063	3.2205
	0.420599	2.86263
	1.5333	2.72212
	1.51196	2.12247
	1.32392	2.39832
	1.40845	2.77933
	1.62906	2.51423
	1.39904	2.56267
	0.386483	3.95907
	0.315144	3.59504
	0.382039	3.45493
	0.660126	1.34347
	0.702626	1.20837
	0.697194	1.50952
	0.460555	2.1941
	0.397693	2.19031
	0.497117	2.38297
	1.23552	1.3698
	1.19348	1.30375
	1.21549	1.35726
	0.642066	1.31361
	0.794768	1.19444
	1.06177	1.15106
	1.70082	1.5724
	1.21086	1.25353
	1.42291	1.18377
	1.22243	2.40266
	1.30072	2.38551
	0.874639	1.77802
	1.27129	3.0358
	0.791879	2.65157
	0.75665	3.23975
	1.09854	2.00877
	0.777557	1.71566
	1.04048	1.67841
	0.837507	1.58822
	0.731302	1.67561
	0.692032	1.35724
	1.11171	1.77154
	1.31358	1.72531
	1.09115	1.88192
	0.736146	0.774299
	0.994906	0.797383
	0.698533	0.619444
	0.39936	0.47157
	0.481499	0.468861
	0.391083	0.471502
	1.50975	0.636015
	1.19884	0.489809
	1.20615	0.52703
	1.4511	0.256279
	1.46209	0.268951
	1.37181	0.276645
	1.16851	1.08229
	1.08769	1.09641
	1.17548	0.945657
	1.84788	0.653766
	1.34589	0.48941
	1.41182	0.406611
	0.508831	0.870987
	0.432073	0.922428
	0.426685	0.790638
		1.17132
		1.05112
		1.00104
		0.58038
		0.600343
		0.506491
		1.45013
		1.22689
		1.30223
