# Supplementary material for: Prostaglandins limit nuclear actin to control nucleolar function during oogenesis
Source: Front Cell Dev Biol. 2023 Feb 17;11:1072456. doi: 10.3389/fcell.2023.1072456 (PMC9981675; doi:10.3389/fcell.2023.1072456)
Supplement: Supplementary file 4 [file DataSheet2.XLSX]

## Sheet: Sheet1
Reagent type (species) or resource	Designaton	Source or reference	Identifiers	Additional info
Genetic reagent (Drosophila melanogaster)	yw	Bloomington Drosophila Stock Center	BDSC Cat # 1495 RRID: BDSC_1495
Genetic reagent (D. melanogaster)	pxtEY0352	Bloomington Drosophila Stock Center	BDSC Cat # 15620 RRID: BDSC_15620
Genetic reagent (D. melanogaster)	matα GAL4	Bloomington Drosophila Stock Center	BDSC Cat # 7,063 RRID: BDSC_7063
Genetic reagent (D. melanogaster)	UAS-RNAi-Actin5C	Bloomington Drosophila Stock Center	BDSC Cat # 42651 RRID: BDSC_42651
Genetic reagent (D. melanogaster)	pxtf01000	Harvard Exelixis	Harvard Exelixis Collection; Thibault, 2004 PMID: 14981521
Genetic reagent (D. melanogaster)	ebof07537	Harvard Exelixis	Harvard Exelixis Collection; Thibault, 2004 PMID: 14981521
Genetic reagent (D. melanogaster)	oskar Gal4	other		Anne Ephrussi
Genetic reagent (D. melanogaster)	UAS-NLS-flag-Actin5C	other		Maria Vartiainen
Antibody	mouse monoclonal anti-Actin C4	Millipore	MAB1501 RRID: AB_2223041	(1:50)
Antibody	mouse monoclonal anti-Actin AC15	Sigma-Aldrich	A5441 RRID: AB_476744	(1:100)
Antibody	mouse monoclonal anti-Fibrillarin	other		Patrick DiMario (1:25)
Antibody	rabbit polyclonal anti-GFP	Torry Pines Biolabs, Inc	TP401 RRID: AB_10013661	(1:2000)
Antibody	rabbit polyclonal anti-fibrillarin	Abcam	ab5821 RRID:AB_2105785	(1:250)
Antibody	rabbit polyclonal anti-flag	Sigma-Aldrich	F7425 RRID:AB_439687	(1:8000)
Antibody	goat polyclonal Alexa Fluor 488 anti-mouse	Thermo Fischer Scientific	A-11001 RRID: AB_2534069	(1:250 or 1:500)
Antibody	goat polyclonal Alexa Fluor 568 anti-mouse	Thermo Fischer Scientific	A-11004 RRID: AB_2534072	(1:250 or 1:500)
Antibody	goat polyclonal Alexa Fluor 488 anti-rabbit	Thermo Fischer Scientific	A-11034 RRID:AB_2576217	(1:250 or 1:500)
Antibody	goat polyclonal Alexa Fluor 568 anti-rabbit	Thermo Fischer Scientific	A-11036 RRID:AB_10563566	(1:250 or 1:500)
Antibody	Alexa Fluor 488 DNase I	Thermo Fischer Scientific	D12371	(1:500)
Antibody	mouse anti-Puromycin	DSHB	PMY-2A4	0.5ug/mL
Antibody	rat anti-vasa	DSHB	vasa	(1:100)
Antibody	rabbit anti-RpL 11	Abcam	RRID: AB_2042832	(1:1000)
Antibody	mouse anti-RpS 6	Cell Signaling	RRID:AB_2238583	(1:500)
Antibody	rabbit anti-Exportin 6	other		(1:50,000) D. Gorlich
Antibody	guinea pig anti-Udd	other		(1:500) M.Buszczak
Antibody	mouse anti-alpha tubulin	Sigma-Aldrich	RRID: AB_477593	(1:5000)
Antibody	Peroxidase-AffiniPure Goat Anti-Mouse IgG (H+L)	Jackson ImmunoResearch Laboratories	RRID: AB_10015289	(1:5000 or 1:10,000)
Antibody	Peroxidase-AffiniPure Goat Anti-Rabbit IgG (H+L)	Jackson ImmunoResearch Laboratories	RRID: AB_2307391	(1:5000 or 1:10,000)
Antibody	Peroxidase-AffiniPure Goat Anti-Guinea Pig IgG (H+L)	Jackson ImmunoResearch Laboratories	RRID: AB_2337402	(1:5000)
Chemical Compound, drug	Alexa Fluor 568 or 647 wheat germ agglutinin	Thermo Fischer Scientific	W32464 or W32466	(1:500)
Chemical Compound, drug	4’,6-Diamidino-2-phenylindole (DAPI)	Millipore Sigma	D9542	5mg/ml
Chemical Compound, drug	Actinomycin D	Sigma-Aldrich	A1410	20ug/ml
Chemical Compound, drug	Puromycin	Sigma-Aldrich		5 ug/mL
Chemical Compound, drug	α-amanitin	Sigma-Aldrich	A2263
Chemical Compound	bovine serum albumin	Sigma-Aldrich	A7284
Chemical Compund	Grace's Insect Media	Lonza	04-457F	Discontinued
Chemical Compound	100x Penicillin/streptomycin	Gibco
Chemical Compound	fetal bovine serum	Atlanta Biologics
Other	Precision Plus Protein All Blue Prestained Standard	BioRad	1610373
Other	SuperSignal West Pico Chemiluminescent Substrate	Thermo Fischer Scientific
Other	SuperSignal West Femto Chemiluminescent Substrate	Thermo Fischer Scientific
Software, algorithm	FIJI	other	RRID: SCR_002285
Software, algorithm	Adobe Photoshop CC	https://www.adobe.com	RRID: SCR_014199
Software, algorithm	Prism 9	https://www.graphpad.com	RRID: SCR_ 002798
Software, algorithm	LAS AS SPE Core	Leica
Software, algorithm	ZEN Axio Observer.Z1	Zeiss
Software, algorithm	Microsoft Excel	https://www.microsoft.com/en-us/	RRID: SCR_016137
Software, algorithm	R	https://www.r-project.org	RRID: SCR_001905
